# Supplementary material for: Fluorescence Labeling of Cellulose Nanocrystals—A Facile and Green Synthesis Route
Source: Polymers (Basel). 2022 Apr 29;14(9):1820. doi: 10.3390/polym14091820 (PMC9099464; doi:10.3390/polym14091820)
Supplement: Supplementary file 1 [file polymers-14-01820-s001.zip]

Archive with 1 entries (1 files):
- polymers-1679129-supplementary.pdf
